# Supplementary material for: Abnormal balance control mechanisms during dynamic reaching forward and quiet standing in patients with anterior cruciate ligament reconstruction
Source: Front Physiol. 2023 Jul 14;14:1176222. doi: 10.3389/fphys.2023.1176222 (PMC10375014; doi:10.3389/fphys.2023.1176222)
Supplement: Supplementary file 1 [file Table1.XLSX]

## Sheet: data sheet
		Reaching forward								Quiet standing								Scale
subject	height	MRD (m)	speed of RF (m/s)	COP length in affected limb	COP length in contralateral limb	peak speed of AP-COP in affected limb	peak speed of AP-COP in contralateral limb	vertical GRF in affected limb (N)	vertical GRF in contralateral limb (N)	mean speed of COP (m/s)	peak speed of COP (m/s)	SD of AP-COP in affected limb (cm)	SD of AP-COP in contralateral limb (cm)	SD of ML-COP in affected limb (cm)	SD of ML-COP in contralateral limb (cm)	vertical GRF in affected limb (N)	vertical GRF in contralateral limb (N)	IKDC	Lysholm
P1	170	0.3492	0.0757484	8.3	9.3	0.02	0.018	316.99	350.31	0.0321426	0.127561	0.402297	0.320183	0.0903391	0.0674502	327.318	341.139	-	-
P2	185	0.4839	0.110479	12.47	13.99	-	-	361	436	0.0276696	0.131218	0.390804	0.3307	0.0832228	0.047298	361.005	429.618	94.25	96
P3	178	0.3686	0.115912	5.5	8	0.033	0.03	365.09	359.58	0.0311952	0.137119	0.25081	0.391251	0.0490241	0.0424067	349.923	375.763	-	-
P4	186	0.38097	0.095005	12.16	8.1	0.015	0.014	279.92	341.25	0.0320676	0.16021	0.329342	0.540271	0.0209251	0.0574897	296.73	325.473	70.11	75
P5	161	0.41	0.109043	10.61	8.54	0.026	0.027	284.61	380.48	0.0336886	0.158552	0.339631	0.474586	0.0661515	0.0755955	339.916	325.662	70.11	95
P6	175	0.3329	0.129533	3.7	6.2	0.039	0.034	447.08	423.48	0.0282212	0.13012	1.16765	0.631625	0.205356	0.231214	448.963	420.639	77.01	69
P7	165	0.3461	0.105194	7.8	7.3	0.022	0.021	250.899	352.76	0.034884	0.15389	0.382155	0.389117	0.109922	0.151175	294.685	306.021	62.07	59
P8	175	0.3522	0.124014	6.8	8.5	0.026	0.031	363.183	394.97	0.0291107	0.147883	0.18977	0.241636	0.0348323	0.0368955	370.863	374.478	48.28	23
P9	161	0.3574	0.0918766	10.1	10.2	0.026	0.061	231.492	264.102	0.0428726	0.155605	0.319421	0.417583	0.0722498	0.0526427	289.252	209.92	39.08	58
P10	181	0.2421	0.0619182	12.4	13.1	0.043	0.053	372.066	450.785	0.0271601	0.128233	0.52416	0.541197	0.198615	0.18325	412.104	408.915	95.4	91
P11	173	0.2579	0.0643142	8.5	8.1	0.032	0.027	504.953	575.238	0.0249686	0.117616	0.584349	0.51759	0.1647	0.105928	564.006	513.867	95.4	65
P12	193	0.361	0.110398	11.1	13.3	0.041	0.052	367.141	408.578	0.036965	0.154741	0.331315	0.295589	0.0734283	0.0646644	326.755	267.359	90.8	100
P13	168	0.3285	0.134631	11.7	12.5	0.035	0.05	295.095	306.36	0.036965	0.154741	0.331315	0.295589	0.0734283	0.0646644	326.755	267.359	81.61	89
P14	183	0.3935	0.110845	12.8	15.1	0.041	0.063	389.267	538.125	0.0283169	0.129723	0.315327	0.692679	0.096732	0.215424	385.481	536.509	85.06	89
H1	170	0.3804	0.186471	8.7	10.7	0.045	0.052	461.99	324.162	0.0288169	0.12869	0.266155	0.275377	0.0971499	0.0911522	355.225	418.341	-	-
H2	168	0.3427	0.0944077	11.5	9.2	0.021	0.034	223.565	325.947	0.0391094	0.148313	0.350578	0.631414	0.0372159	0.130461	276.05	265.441	-	-
H3	164	0.3809	0.160042	12.3	11.6	0.024	0.027	214.947	284.402	0.040078	0.15651	0.21077	0.387449	0.0727684	0.055755	257.827	234.353	-	-
H4	170	0.3948	0.0804073	10.2	9.2	0.02	0.025	496.297	345.71	0.0269831	0.129477	0.30899	0.354632	0.0959911	0.0751755	421.139	420.231	-	-
H5	160	0.2856	0.103105	11.9	11.6	0.032	0.04	304.29	277.66	0.0383181	0.153392	0.319965	0.443089	0.0649592	0.0553739	322.759	238.713	-	-
H6	181	0.2891	0.0852802	10.2	8.6	0.045	0.043	404.333	327.497	0.0314727	0.123293	0.221341	0.595087	0.0480133	0.0514329	368.731	359.367	-	-
H7	162	0.4298	0.104829	10.8	10.6	0.056	0.049	334.364	239.91	0.0362679	0.153513	0.345486	0.313674	0.0546083	0.0509917	294.531	281.572	-	-
H8	168	0.3581	0.114045	7.6	6.6	0.05	0.031	270.432	336.439	0.0377297	0.159442	0.172988	0.163133	0.0432488	0.0284212	319.562	285.574	-	-
H9	167	0.25	0.102041	5.2	10.6	0.037	0.024	306.115	287.895	0.0351556	0.152747	0.443004	0.672051	0.0613037	0.108272	267.335	304.255	-	-
H10	168	0.3186	0.105847	6.6	7.3	0.033	0.036	312.599	458.327	0.030926	0.146437	0.358097	0.356224	0.141364	0.144679	386.082	371.076	-	-
H11	180	0.4113	0.127337	9	9.6	0.042	0.041	425.657	396.507	0.0298577	0.144324	0.282472	0.307077	0.0549381	0.0636947	446.152	368.288	-	-
H12	172	0.3368	0.139174	9.73	10.3	0.049	0.041	280.453	331.271	0.0338059	0.147072	0.353829	0.333529	0.042933	0.0449388	284.599	326.291	-	-
H13	170	0.2995	0.167318	9.7	12.2	0.044	0.056	346.888	254.233	0.0379974	0.146485	0.263348	0.146493	0.120163	0.0670779	271.241	304.099	-	-
H14	175	0.4175	0.133387	12.12	12.8	0.036	0.033	464.735	477.006	0.026776	0.147269	0.513786	0.370383	0.0742935	0.0634007	466.594	475.771	-	-
